# Supplementary material for: Optimised genome editing for precise DNA insertion and substitution using prime editors in zebrafish
Source: eLife. 2026 Jul 7;14:RP107475. doi: 10.7554/eLife.107475 (PMC13341114; doi:10.7554/eLife.107475)
Supplement: Figure 2—source data 2. [file elife-107475-fig2-data2.zip]

Archive with 1 entries (1 files):
- ror2 exon9 PCR&T7E1.tif
